# Supplementary material for: Anticancer Therapy and Mortality of Adult Patients with Hematologic Malignancy and COVID-19: A Systematic Review and Meta-Analysis
Source: Life (Basel). 2023 Jan 30;13(2):381. doi: 10.3390/life13020381 (PMC9967921; doi:10.3390/life13020381)
Supplement: Supplementary file 1 [file life-13-00381-s001.zip]

Archive with 1 entries (1 files):
- life-2034193-supplementary.pdf
